# Supplementary material for: Bone Spheroid Development Under Flow Conditions with Mesenchymal Stem Cells and Human Umbilical Vein Endothelial Cells in a 3D Porous Hydrogel Supplemented with Hydroxyapatite
Source: Gels. 2024 Oct 18;10(10):666. doi: 10.3390/gels10100666 (PMC11506954; doi:10.3390/gels10100666)
Supplement: Supplementary file 1 [file gels-10-00666-s001.zip]

Archive with 1 entries (1 files):
- gels-3241729-Supplementary Materials.pdf
